# Supplementary material for: Genomic and biogeographic characterisation of the novel prasinovirus Mantoniella tinhauana virus 1
Source: Environ Microbiol Rep. 2024 Oct 11;16(5):e70020. doi: 10.1111/1758-2229.70020 (PMC11467894; doi:10.1111/1758-2229.70020)
Supplement: Supplementary file 2 — TABLE S1. Host_range. TABLE TS2. Genomes. TABLE TS3. Orthofinder. TABLE TS4. Pfam. TABLE TS5. Gene_copies. TABLE TS6. Semi‐conserved. TABLE TS7. Host_blast. TABLE TS8. Gene_transfers. TABLE TS9. RPKM_dist. [file EMI4-16-e70020-s002.xlsx]

## Sheet: TS1.Host_range
Supplementary Table TS1. Host Mamiellophyceae species tested for MntV1 infection.
Strain ID	Mamiellophyceae Species	Strain isolation site	Infected by MntV1 (+/-)
RCC447	Micromonas commoda	NW Atlantic Ocean	-
RCC418	Micromonas bravo	NE Atlantic Ocean	-
RCC834	Micromonas pusilla	NE Atlantic Ocean	-
RCC11003	Mantoniella tinhauana	South China Sea	+
RCC395	Mantoniella squamata	NE Atlantic Ocean	-
RCC417	Mantoniella squamata	NE Atlantic Ocean	-
RCC2288*	Mantoniella beaufortii	Arctic Ocean	-
RCC2497*	Mantoniella beaufortii	Arctic Ocean	-
RCC10708	Mantoniella sp.	NE Atlantic Ocean	-
RCC6674	Mamiella gilva	Not documented	-
RCC3401	Ostreococcus lucimarinus	E Pacific Ocean	-
RCC4221	Ostreococcus tauri	Mediterranean Sea	-
RCC6889	Ostreococcus mediterraneus	Mediterranean Sea	-
RCC715	Bathycoccus calidus	E Indian Ocean	-
RCC2486	Bathycoccus prasinos	NE Atlantic Ocean	-
			* limited growth from when the culture was obtained from the RCC

## Sheet: TS2.Genomes
Supplementary Table TS2. Source and characteristics of the prasinovirus genomes used in this study, ordered by genome size. The novel MntV1 is highlighted in green.
Viral species	Publication	Accession	Genome size (bp)	CDS number	Length:CDS ratio	GC content (%)
MpV-SP1	(Cottrell and Suttle, 1991)	JF974320	173451	260	667.1	40.6
BII-V1	(Bachy et al., 2021)	MK522034-37	174426	234	745.4	35.1
MntV1	this publication	PP130629	177820	227	783.3	41.3
OlV7	(Derelle et al., 2015)	MK514406	182309	251	726.3	41
MpV1	(Moreau et al., 2010)	NC_014767	184095	256	719.1	40.9
OtV2	(Weynberg et al., 2011)	FN600414	184409	260	709.3	41.6
OlV6	(Derelle et al., 2015)	HQ633059	184949	272	680	41.7
OlV5	(Derelle et al., 2015)	NC_020852	186468	274	680.5	41.6
OtV5	(Derelle et al., 2008)	EU304328	186713	247	755.9	44.8
BpV2	(Moreau et al., 2010)	HM004430	187069	225	831.4	37
OtV-RT-2011	(Thomas et al., 2012)	JN225873	189567	259	731.9	42.2
OlV3	(Derelle et al., 2015)	HQ633060	191242	276	692.9	41.4
OtV1	(Weynberg et al., 2009)	FN386611	191761	256	749.1	44.5
OmV2	(Yau, Krasovec, et al., 2020)	MN688676	192294	243	791.3	42.6
OmV1	(Derelle et al., 2015)	NC_028092	193301	253	764	44.6
OlV1	(Derelle et al., 2015)	MK514405	194022	271	715.9	40.9
OlV2	(Derelle et al., 2015)	NC_028091	196300	281	698.6	41.2
MpV-PL1	(Cottrell and Suttle, 1991)	HQ633072	197060	280	703.8	43.3
BpV1	(Moreau et al., 2010)	HM004432	198519	221	898.3	37.2
MpV-12T	(Martinez Martinez et al., 2015)	SRS172696	205622	264	778.9	39.8
BII-V2	(Bachy et al., 2021)	MK522038	207870	249	834.8	36.5
BII-V3	(Bachy et al., 2021)	MK522039	211597	241	878	36.3
OlV4	(Derelle et al., 2015)	JF974316	216925	299	725.5	40.4

## Sheet: TS3.Orthofinder
Supplementary Table TS3. Orthofinder statistics (A) Overall statistics for all 23 species. (B) Species-specific statistics, ordered by increasing total orthogroup number, with MntV1 highlighted in green.
(A) Overall Statistics
Number of species	23
Number of genes	5899
Number of genes in orthogroups	5658
Number of unassigned genes	241
Percentage of genes in orthogroups	95.9
Percentage of unassigned genes	4.1
Number of orthogroups	452
Number of species-specific orthogroups	8
Number of genes in species-specific orthogroups	19
Percentage of genes in species-specific orthogroups	0.3
Number of orthogroups with all species present	93
(B) Species-specific Statistics
	MntV1	BpV2	BpV1	BII-V3	MpV-12T	OmV2	BII-V2	BII-V1	MpV1	OlV4	MpV-SP1	OtV-RT-2011	MpV-PL1	OlV7	OtV5	OmV1	OtV1	OtV2	OlV1	OlV3	OlV6	OlV5	OlV2
Number of genes	227	225	221	241	264	243	249	234	256	299	260	259	280	251	247	253	256	260	271	276	272	274	281
Number of genes in orthogroups	208	214	215	220	229	227	225	224	244	287	247	243	262	250	246	250	251	258	266	271	271	272	278
Number of unassigned genes	19	11	6	21	35	16	24	10	12	12	13	16	18	1	1	3	5	2	5	5	1	2	3
Percentage of genes in orthogroups	91.6	95.1	97.3	91.3	86.7	93.4	90.4	95.7	95.3	96	95	93.8	93.6	99.6	99.6	98.8	98	99.2	98.2	98.2	99.6	99.3	98.9
Percentage of unassigned genes	8.4	4.9	2.7	8.7	13.3	6.6	9.6	4.3	4.7	4	5	6.2	6.4	0.4	0.4	1.2	2	0.8	1.8	1.8	0.4	0.7	1.1
Number of orthogroups containing species	198	199	202	203	204	206	209	213	229	229	230	231	232	235	239	240	241	249	252	253	257	259	260
Percentage of orthogroups containing species	43.8	44	44.7	44.9	45.1	45.6	46.2	47.1	50.7	50.7	50.9	51.1	51.3	52	52.9	53.1	53.3	55.1	55.8	56	56.9	57.3	57.5
Number of species-specific orthogroups	2	0	0	1	1	0	0	1	2	0	0	0	0	0	0	1	0	0	0	0	0	0	0
Number of genes in species-specific orthogroups	4	0	0	5	2	0	0	2	4	0	0	0	0	0	0	2	0	0	0	0	0	0	0
Percentage of genes in species-specific orthogroups	1.8	0	0	2.1	0.8	0	0	0.9	1.6	0	0	0	0	0	0	0.8	0	0	0	0	0	0	0

## Sheet: TS4.Pfam
Supplementary Table TS4. Pfam domain annotation of MntV1 proteome. (A) MntV1-unique orthogroups. (B) Domains from orthogroups expanded in MntV1 versus 9 other prasinoviruses, with MntV1 query sequences highlighted in green. (C) Domains from orthogroups contracted in MntV1 versus 9 other prasinoviruses, with MntV1 query sequences highlighted in green. (D) All MntV1 CDSs.
(A) Unique
target name	accession	query name	E-value	score	bias	description of target		(D) All
FG-GAP_2	PF14312	MntV1.00066	2.5e-83	274.3	77.6	FG-GAP repeat		target name	accession	query name	E-value	score	bias	description of target
FG-GAP_2	PF14312	MntV1.00171	2.8e-54	181.3	31.7	FG-GAP repeat		zf-RING_2	PF13639	MntV1.00002	1.2e-07	32.1	9.7	Ring finger domain
								Mannitol_dh_C	PF08125	MntV1.00008	1.4e-55	188.6	0	Mannitol dehydrogenase C-terminal domain
(B) Expanded								Glycos_transf_1	PF00534	MntV1.00015	1.2e-10	41.3	0	Glycosyltransferases group 1
target name	accession	query name	E-value	score	bias	description of target		DUF5763	PF19067	MntV1.00017	1.2e-07	31.2	1.7	Family of unknown function (DUF5763)
NFACT-R_1	PF05670	MntV1.00028	2.6e-06	28.1	0	NFACT protein RNA binding domain		DNA_topoisoIV	PF00521	MntV1.00019	3.3e-108	362.5	0.1	DNA gyrase/topoisomerase IV, subunit A
NFACT-R_1	PF05670	MntV1.00034	4.1e-11	43.6	0.1	NFACT protein RNA binding domain		Capsid_NCLDV	PF04451	MntV1.00020	7.8e-15	55.3	7.1	Large eukaryotic DNA virus major capsid protein
NFACT-R_1	PF05670	MpV-12T.00230	3.2e-08	34.3	0.1	NFACT protein RNA binding domain		DUF5763	PF19067	MntV1.00022	3.4e-11	42.6	3.8	Family of unknown function (DUF5763)
NFACT-R_1	PF05670	MpV-PL1.00061	9.6e-08	32.7	0.1	NFACT protein RNA binding domain		DNA_pol_B	PF00136	MntV1.00023	5.3e-103	345.3	0	DNA polymerase family B
NFACT-R_1	PF05670	MpV-SP1.00126	5.4e-08	33.5	0.1	NFACT protein RNA binding domain		Capsid_NCLDV	PF04451	MntV1.00024	6.9e-22	78.3	2.2	Large eukaryotic DNA virus major capsid protein
NFACT-R_1	PF05670	OlV1.00229	9.1e-13	48.9	0.2	NFACT protein RNA binding domain		Rhodanese	PF00581	MntV1.00026	3.8e-13	50	0	Rhodanese-like domain
NFACT-R_1	PF05670	OmV2.00223	9.1e-13	48.9	0.1	NFACT protein RNA binding domain		HTH_3	PF01381	MntV1.00027	4.2e-11	42.9	0.5	Helix-turn-helix
NFACT-R_1	PF05670	OtV-RT-2011.00231	1.1e-11	45.4	0	NFACT protein RNA binding domain		NFACT-R_1	PF05670	MntV1.00028	2.6e-06	28.1	0	NFACT protein RNA binding domain
								DUF5754	PF19058	MntV1.00029	3.5e-18	65.5	1.3	Family of unknown function (DUF5754)
(C) Contracted								dUTPase	PF00692	MntV1.00031	4.9e-43	146	0	dUTPase (dUTP pyrophosphatase)
target name	accession	query name	E-value	score	bias	description of target		DUF1599	PF07659	MntV1.00032	2.6e-10	40.7	0.3	Nucleotide modification associated domain 1
Capsid_NCLDV	PF04451	BII-V1.00003	1.9e-19	70.3	2.3	Large eukaryotic DNA virus major capsid protein		ADPrib_exo_Tox	PF03496	MntV1.00033	5.4e-10	39.1	1.4	ADP-ribosyltransferase exoenzyme
Capsid_N	PF16903	BII-V1.00024	2.2e-25	89.7	0.4	Major capsid protein N-terminus		NFACT-R_1	PF05670	MntV1.00034	4.1e-11	43.6	0.1	NFACT protein RNA binding domain
Capsid_N	PF16903	BII-V1.00025	2.6e-30	105.8	0	Major capsid protein N-terminus		MethyltransfD12	PF02086	MntV1.00037	4.7e-48	164.2	1.2	D12 class N6 adenine-specific DNA methyltransferase
Capsid_NCLDV	PF04451	BII-V1.00112	9.3e-55	185.6	0.1	Large eukaryotic DNA virus major capsid protein		HHH_8	PF14716	MntV1.00042	1.4e-15	57.5	0.2	Helix-hairpin-helix domain
Capsid_NCLDV	PF04451	BII-V1.00141	8.5e-22	78	3.9	Large eukaryotic DNA virus major capsid protein		DUF5824	PF19141	MntV1.00043	3.8e-50	169.4	4.1	Family of unknown function (DUF5824)
Capsid_N	PF16903	BII-V1.00231	1.5e-18	67.4	2.1	Major capsid protein N-terminus		TK	PF00265	MntV1.00045	5.1e-43	147.1	0.1	Thymidine kinase
Capsid_N	PF16903	BpV1.00062	4.5e-18	65.8	1.7	Major capsid protein N-terminus		Asp_Arg_Hydrox	PF05118	MntV1.00046	2.5e-20	73.1	0.1	Aspartyl/Asparaginyl beta-hydroxylase
Capsid_NCLDV	PF04451	BpV1.00064	6e-20	72	2.5	Large eukaryotic DNA virus major capsid protein		DUF5754	PF19058	MntV1.00048	2.5e-24	85.2	1.9	Family of unknown function (DUF5754)
Capsid_N	PF16903	BpV1.00088	1.3e-29	103.4	0.3	Major capsid protein N-terminus		DUF5755	PF19059	MntV1.00051	2.4e-29	101.4	0	Family of unknown function (DUF5755)
Capsid_NCLDV	PF04451	BpV1.00168	7.3e-56	189.2	0.1	Large eukaryotic DNA virus major capsid protein		CLP_protease	PF00574	MntV1.00060	1.5e-23	83.8	0	Clp protease (ATP-dependent protease)
Capsid_NCLDV	PF04451	BpV1.00199	4.6e-23	82.2	3.8	Large eukaryotic DNA virus major capsid protein		DNA_ligase_A_M	PF01068	MntV1.00061	2.2e-13	50.5	0.1	ATP dependent DNA ligase domain
Capsid_NCLDV	PF04451	MntV1.00024	6.9e-22	78.3	2.2	Large eukaryotic DNA virus major capsid protein		GDPD	PF03009	MntV1.00062	5.8e-16	59.1	0	Glycerophosphoryl diester phosphodiesterase family
Capsid_N	PF16903	MntV1.00152	4.4e-30	105	1	Major capsid protein N-terminus		NT5C	PF06941	MntV1.00064	9.9e-06	25.7	0	5' nucleotidase, deoxy (Pyrimidine), cytosolic type C protein (NT5C)
Capsid_N	PF16903	MntV1.00153	1.8e-27	96.4	0.2	Major capsid protein N-terminus		FG-GAP_2	PF14312	MntV1.00066	2.5e-83	274.3	77.6	FG-GAP repeat
Capsid_NCLDV	PF04451	MntV1.00170	4.4e-18	65.9	4.5	Large eukaryotic DNA virus major capsid protein		Ion_trans_2	PF07885	MntV1.00067	2.3e-12	46.8	0.6	(Potassium) ion channel
Capsid_N	PF16903	MntV1.00181	2.5e-20	73.1	0.3	Major capsid protein N-terminus		Glyco_transf_25	PF01755	MntV1.00069	1.6e-10	41.4	0.5	Glycosyltransferase family 25 (LPS biosynthesis protein)
Capsid_NCLDV	PF04451	MntV1.00187	1.2e-20	74.3	3.1	Large eukaryotic DNA virus major capsid protein		RNase_H	PF00075	MntV1.00072	1.1e-40	139.2	0.3	RNase H
Capsid_NCLDV	PF04451	MpV-12T.00055	8.5e-24	84.6	1.5	Large eukaryotic DNA virus major capsid protein		DUF5906	PF19263	MntV1.00077	3.8e-06	27.8	1	Family of unknown function (DUF5906)
Capsid_N	PF16903	MpV-12T.00063	1.5e-19	70.6	0	Major capsid protein N-terminus		mRNA_triPase	PF02940	MntV1.00080	2e-07	31	5.8	mRNA capping enzyme, beta chain
Capsid_NCLDV	PF04451	MpV-12T.00068	1.6e-53	181.5	0.3	Large eukaryotic DNA virus major capsid protein		UCH	PF00443	MntV1.00081	2.4e-29	102.8	0.7	Ubiquitin carboxyl-terminal hydrolase
Capsid_NCLDV	PF04451	MpV-12T.00141	4.6e-26	92	2.8	Large eukaryotic DNA virus major capsid protein		Methyltransf_24	PF13578	MntV1.00084	8.4e-12	46.2	0	Methyltransferase domain
Capsid_N	PF16903	MpV-12T.00142	3.2e-19	69.5	0.1	Major capsid protein N-terminus		Glyco_transf_8	PF01501	MntV1.00085	1e-09	38.4	0.6	Glycosyltransferase family 8
Capsid_N	PF16903	MpV-12T.00143	7.4e-25	87.9	0.1	Major capsid protein N-terminus		mRNA_cap_enzyme	PF01331	MntV1.00086	1e-27	97.4	0.1	mRNA capping enzyme, catalytic domain
Capsid_NCLDV	PF04451	MpV-12T.00159	3.7e-19	69.4	1.6	Large eukaryotic DNA virus major capsid protein		TFIIB	PF00382	MntV1.00089	3.4e-14	52.7	1	Transcription factor TFIIB repeat
Capsid_NCLDV	PF04451	MpV-12T.00232	1.7e-20	73.8	0.8	Large eukaryotic DNA virus major capsid protein		Ribonuc_red_sm	PF00268	MntV1.00091	7.3e-102	340.7	1.7	Ribonucleotide reductase, small chain
Capsid_NCLDV	PF04451	MpV-PL1.00033	5.9e-22	78.5	1.7	Large eukaryotic DNA virus major capsid protein		DUF5871	PF19196	MntV1.00093	3.6e-15	56.1	0.1	Family of unknown function / 33 kDa in vitro translation peptide
Capsid_NCLDV	PF04451	MpV-PL1.00094	6e-55	186.2	2.6	Large eukaryotic DNA virus major capsid protein		Pkinase	PF00069	MntV1.00095	6.3e-16	58.7	0.2	Protein kinase domain
Capsid_N	PF16903	MpV-PL1.00172	7.3e-28	97.7	0.1	Major capsid protein N-terminus		zf-RING_2	PF13639	MntV1.00099	1.8e-11	44.3	7	Ring finger domain
Capsid_N	PF16903	MpV-PL1.00173	1e-26	94	0	Major capsid protein N-terminus		TBP	PF00352	MntV1.00101	2.6e-14	53	1.6	Transcription factor TFIID (or TATA-binding protein, TBP)
Capsid_N	PF16903	MpV-PL1.00190	5.2e-19	68.8	0.2	Major capsid protein N-terminus		MazG	PF03819	MntV1.00105	9.8e-09	35.4	0.1	MazG nucleotide pyrophosphohydrolase domain
Capsid_NCLDV	PF04451	MpV-PL1.00276	2.5e-23	83	1.4	Large eukaryotic DNA virus major capsid protein		DUF5761	PF19065	MntV1.00106	5.4e-26	90.3	2.3	Family of unknown function (DUF5761)
Capsid_N	PF16903	MpV-PL1.00283	3.3e-19	69.5	0.3	Major capsid protein N-terminus		Ribonuc_red_lgC	PF02867	MntV1.00108	2.2e-181	604.1	0.4	Ribonucleotide reductase, barrel domain
Capsid_NCLDV	PF04451	MpV-SP1.00007	5.3e-20	72.2	5.9	Large eukaryotic DNA virus major capsid protein		DUF5871	PF19196	MntV1.00109	3.8e-09	36.6	0	Family of unknown function / 33 kDa in vitro translation peptide
Capsid_N	PF16903	MpV-SP1.00022	8.3e-33	113.9	0.1	Major capsid protein N-terminus		DVNP	PF19060	MntV1.00111	2.6e-13	50.3	2.3	DVNP family
Capsid_N	PF16903	MpV-SP1.00023	9.9e-27	94	0.1	Major capsid protein N-terminus		SNF2-rel_dom	PF00176	MntV1.00112	8.9e-53	179.4	1.7	SNF2-related domain
Capsid_NCLDV	PF04451	MpV-SP1.00094	1.2e-54	185.2	0.1	Large eukaryotic DNA virus major capsid protein		YqaJ	PF09588	MntV1.00113	1.2e-25	90.6	0	YqaJ-like viral recombinase domain
Capsid_NCLDV	PF04451	MpV-SP1.00162	3.2e-21	76.2	1.5	Large eukaryotic DNA virus major capsid protein		Ribonucleas_3_3	PF14622	MntV1.00114	1.7e-26	93	0	Ribonuclease-III-like (RNAse III)
Capsid_NCLDV	PF04451	MpV-SP1.00257	4.5e-23	82.2	4.3	Large eukaryotic DNA virus major capsid protein		SWIB	PF02201	MntV1.00115	3.1e-17	62.3	0.1	SWIB/MDM2 domain
Capsid_N	PF16903	MpV-SP1.00263	1.2e-18	67.6	2.9	Major capsid protein N-terminus		DUF5871	PF19196	MntV1.00118	2.5e-58	195.9	1.2	Family of unknown function / 33 kDa in vitro translation peptide
Capsid_NCLDV	PF04451	MpV1.00068	4.6e-21	75.6	3.4	Large eukaryotic DNA virus major capsid protein		DUF5760	PF19064	MntV1.00120	2.2e-25	88.8	1	Family of unknown function (DUF5760)
Capsid_N	PF16903	MpV1.00074	1.8e-20	73.6	2	Major capsid protein N-terminus		DUF3339	PF11820	MntV1.00122	6.2e-20	71.3	10.9	Protein of unknown function (DUF3339)
Capsid_NCLDV	PF04451	MpV1.00082	5.2e-20	72.2	5.8	Large eukaryotic DNA virus major capsid protein		Patatin	PF01734	MntV1.00123	1e-19	71.7	0	Patatin-like phospholipase
Capsid_N	PF16903	MpV1.00097	3.5e-30	105.3	0.1	Major capsid protein N-terminus		DUF5855	PF19173	MntV1.00124	9.3e-54	182.3	11.9	Family of unknown function (DUF5855)
Capsid_N	PF16903	MpV1.00098	2.4e-28	99.3	0.1	Major capsid protein N-terminus		2OG-FeII_Oxy_3	PF13640	MntV1.00127	1.2e-15	58.3	0.3	Prolyl 4-hydroxylase / 2OG-Fe(II) oxygenase
Capsid_NCLDV	PF04451	MpV1.00175	2.9e-52	177.5	1.8	Large eukaryotic DNA virus major capsid protein		PDDEXK_3	PF13366	MntV1.00130	6.7e-30	104	0.2	PD-(D/E)XK nuclease superfamily
Capsid_NCLDV	PF04451	MpV1.00234	2.5e-22	79.7	1.7	Large eukaryotic DNA virus major capsid protein		FA_hydroxylase	PF04116	MntV1.00132	1.5e-07	31.9	21.6	Fatty acid hydroxylase
Capsid_NCLDV	PF04451	OlV1.00074	5.4e-23	81.9	0.2	Large eukaryotic DNA virus major capsid protein		Pox_VLTF3	PF04947	MntV1.00136	8.9e-52	175.3	7.7	Poxvirus Late Transcription Factor VLTF3 like
Capsid_N	PF16903	OlV1.00080	3.2e-21	76	1.5	Major capsid protein N-terminus		DUF5772	PF19080	MntV1.00137	1.1e-07	31.8	0.7	Family of unknown function (DUF5772)
Capsid_N	PF16903	OlV1.00083	4.2e-21	75.7	1.1	Major capsid protein N-terminus		PCNA_C	PF02747	MntV1.00138	8.7e-18	64.9	3.8	Proliferating cell nuclear antigen, C-terminal domain
Capsid_N	PF16903	OlV1.00103	1.2e-29	103.5	0.7	Major capsid protein N-terminus		DUF5759	PF19063	MntV1.00141	2.9e-29	100.8	0.5	Family of unknown function (DUF5759)
Capsid_N	PF16903	OlV1.00104	7.9e-28	97.6	0.1	Major capsid protein N-terminus		DUF5764	PF19068	MntV1.00142	2e-52	176.8	1.9	Family of unknown function (DUF5764)
Capsid_NCLDV	PF04451	OlV1.00178	5.1e-54	183.2	0.3	Large eukaryotic DNA virus major capsid protein		DUF5831	PF19149	MntV1.00143	9.4e-39	131.7	0	Family of unknown function (DUF5831)
Capsid_NCLDV	PF04451	OlV1.00235	8.6e-23	81.3	0.7	Large eukaryotic DNA virus major capsid protein		DUF5762	PF19066	MntV1.00145	1.4e-28	98.6	0.1	Family of unknown function (DUF5762)
Capsid_NCLDV	PF04451	OmV2.00071	2.7e-23	82.9	0.1	Large eukaryotic DNA virus major capsid protein		DUF5899	PF19251	MntV1.00147	3.1e-59	199.2	3.4	Family of unknown function (DUF5899)
Capsid_N	PF16903	OmV2.00080	3.3e-22	79.3	1.2	Major capsid protein N-terminus		DUF5654	PF18898	MntV1.00149	2.1e-17	63	2.8	Family of unknown function (DUF5654)
Capsid_N	PF16903	OmV2.00085	6e-08	32.7	0	Major capsid protein N-terminus		Capsid_N	PF16903	MntV1.00152	4.4e-30	105	1	Major capsid protein N-terminus
Capsid_N	PF16903	OmV2.00100	1.5e-29	103.3	0.1	Major capsid protein N-terminus		Capsid_N	PF16903	MntV1.00153	1.8e-27	96.4	0.2	Major capsid protein N-terminus
Capsid_NCLDV	PF04451	OmV2.00175	5.9e-53	179.7	0.3	Large eukaryotic DNA virus major capsid protein		A32	IPR027417	MntV1.00154	manually matched			A32 virion packaging ATPase / P-loop NTPase
Capsid_NCLDV	PF04451	OmV2.00231	1.2e-22	80.8	4.4	Large eukaryotic DNA virus major capsid protein		DUF5792	PF19105	MntV1.00155	3.2e-51	173.9	4.1	Family of unknown function (DUF5792)
Capsid_NCLDV	PF04451	OtV-RT-2011.00066	2.4e-23	83.1	0.3	Large eukaryotic DNA virus major capsid protein		Pox_MCEL	PF03291	MntV1.00158	1.4e-17	64	0	mRNA capping enzyme
Capsid_N	PF16903	OtV-RT-2011.00072	1.3e-20	74.1	1.6	Major capsid protein N-terminus		N6_N4_Mtase	PF01555	MntV1.00159	3.4e-36	125.2	0	DNA methylase
Capsid_N	PF16903	OtV-RT-2011.00076	2.8e-20	73	1	Major capsid protein N-terminus		DUF5832	PF19150	MntV1.00161	6e-31	106.8	0.2	Family of unknown function (DUF5832)
Capsid_N	PF16903	OtV-RT-2011.00094	2.3e-28	99.4	0.3	Major capsid protein N-terminus		NUDIX	PF00293	MntV1.00167	9.6e-08	32.3	0.2	NUDIX domain
Capsid_N	PF16903	OtV-RT-2011.00095	1.6e-27	96.6	0	Major capsid protein N-terminus		DUF5775	PF19084	MntV1.00168	7.3e-26	90.4	1.2	Family of unknown function (DUF5775)
Capsid_NCLDV	PF04451	OtV-RT-2011.00173	1.2e-53	181.9	0.5	Large eukaryotic DNA virus major capsid protein		Capsid_NCLDV	PF04451	MntV1.00170	4.4e-18	65.9	4.5	Large eukaryotic DNA virus major capsid protein
Capsid_NCLDV	PF04451	OtV-RT-2011.00241	5.8e-21	75.3	3.6	Large eukaryotic DNA virus major capsid protein		FG-GAP_2	PF14312	MntV1.00171	2.8e-54	181.3	31.7	FG-GAP repeat
Glycos_transf_2	PF00535	BII-V1.00197	1.1e-08	35.2	0.1	Glycosyl transferase family 2		NADAR	PF08719	MntV1.00172	2.4e-17	63.8	0	NADAR domain
Glycos_transf_2	PF00535	BpV1.00031	7.2e-09	35.8	0.6	Glycosyl transferase family 2		zf-RING_2	PF13639	MntV1.00173	9.3e-07	29.2	8.7	Ring finger domain
Glycos_transf_2	PF00535	MpV-12T.00035	1.7e-08	34.6	0.1	Glycosyl transferase family 2		Chloroa_b-bind	PF00504	MntV1.00174	1.5e-12	48.4	0.5	Chlorophyll A-B binding protein
Glycos_transf_2	PF00535	MpV-PL1.00249	4.7e-09	36.4	0.4	Glycosyl transferase family 2		SNase	PF00565	MntV1.00175	4.3e-13	49.8	0	Staphylococcal nuclease homologue
Glycos_transf_2	PF00535	MpV-SP1.00238	1.2e-09	38.3	0.1	Glycosyl transferase family 2		PhoH	PF02562	MntV1.00176	6.4e-70	234.9	0.1	PhoH-like protein
Glycos_transf_2	PF00535	MpV1.00042	1.5e-11	44.6	0.3	Glycosyl transferase family 2		ubiquitin	PF00240	MntV1.00177	4.1e-34	116.3	0.5	Ubiquitin family
Glycos_transf_2	PF00535	OlV1.00045	1.4e-07	31.7	0.1	Glycosyl transferase family 2		DUF5011	PF16403	MntV1.00179	2.7e-08	33.9	5.1	Domain of unknown function (DUF5011)
Glycos_transf_2	PF00535	OmV2.00036	5.3e-07	29.7	0.1	Glycosyl transferase family 2		Capsid_N	PF16903	MntV1.00181	2.5e-20	73.1	0.3	Major capsid protein N-terminus
Glycos_transf_2	PF00535	OtV-RT-2011.00033	1e-08	35.3	0.1	Glycosyl transferase family 2		DUF5767	PF19071	MntV1.00184	7.6e-39	131.8	0.3	Family of unknown function (DUF5767)
DUF5771	PF19075	BII-V1.00061	1.6e-15	57.2	0.1	Family of unknown function (DUF5771)		Capsid_NCLDV	PF04451	MntV1.00187	1.2e-20	74.3	3.1	Large eukaryotic DNA virus major capsid protein
DUF5771	PF19075	MpV-PL1.00154	4.7e-17	62.1	0	Family of unknown function (DUF5771)		ResIII	PF04851	MntV1.00188	1.4e-15	57.8	0	Type III restriction enzyme, res subunit / helicase
DUF5771	PF19075	MpV1.00115	1.6e-16	60.4	0	Family of unknown function (DUF5771)		Thi4	PF01946	MntV1.00190	5.7e-06	25.9	0	Thi4 family
DUF5771	PF19075	OlV1.00169	5.7e-19	68.2	0	Family of unknown function (DUF5771)		ABC1	PF03109	MntV1.00192	4.2e-58	196.5	0	ABC1 atypical kinase-like domain
DUF5771	PF19075	OmV2.00122	1.1e-17	64.2	0	Family of unknown function (DUF5771)		Thy1	PF02511	MntV1.00194	6.1e-55	186.1	0.3	Thymidylate synthase complementing protein
DUF5771	PF19075	OmV2.00125	3.2e-18	65.8	0	Family of unknown function (DUF5771)		GDP_Man_Dehyd	PF16363	MntV1.00195	2.2e-107	359.5	0.1	GDP-mannose 4,6 dehydratase
DUF5771	PF19075	OtV-RT-2011.00119	1.5e-19	70.1	0	Family of unknown function (DUF5771)		Pox_A22	PF04848	MntV1.00196	3.5e-10	40.3	0.1	Poxvirus A22 protein
DegT_DnrJ_EryC1	PF01041	BpV1.00036	1.7e-52	179	0	DegT/DnrJ/EryC1/StrS aminotransferase family		zf-FCS	PF06467	MntV1.00199	1.4e-09	37.9	6.7	MYM-type Zinc finger with FCS sequencemotif
DegT_DnrJ_EryC1	PF01041	MpV-PL1.00254	2e-50	172.1	0	DegT/DnrJ/EryC1/StrS aminotransferase family		DUF5904	PF19261	MntV1.00205	2.1e-40	137.9	1.7	Domain of unknown function (DUF5904)
DegT_DnrJ_EryC1	PF01041	MpV1.00040	5.7e-71	239.7	0	DegT/DnrJ/EryC1/StrS aminotransferase family		DUF5672	PF18922	MntV1.00206	9.6e-21	74.3	0.6	Protein of unknown function (DUF5672)
DegT_DnrJ_EryC1	PF01041	OlV1.00051	3.9e-72	243.6	0	DegT/DnrJ/EryC1/StrS aminotransferase family		Glycos_transf_1	PF00534	MntV1.00207	6.4e-11	42.2	0.1	Glycosyltransferases group 1
DegT_DnrJ_EryC1	PF01041	OmV2.00039	7.4e-71	239.4	0	DegT/DnrJ/EryC1/StrS aminotransferase family		PhoH	PF02562	MntV1.00210	1.3e-60	204.6	0	PhoH-like protein
DegT_DnrJ_EryC1	PF01041	OtV-RT-2011.00039	4.1e-69	233.6	0	DegT/DnrJ/EryC1/StrS aminotransferase family		Asn_synthase	PF00733	MntV1.00212	1.2e-73	248.9	0.1	Asparagine synthase
PFK	PF00365	MpV-PL1.00085	8e-17	61.6	0.6	Phosphofructokinase		DUF5880	PF19208	MntV1.00214	2.8e-36	123.7	0.1	Family of unknown function (DUF5880)
PFK	PF00365	MpV-SP1.00102	6.9e-16	58.5	0.1	Phosphofructokinase		TFIIS_C	PF01096	MntV1.00216	1.6e-18	66.3	4	Transcription factor S-II (TFIIS)
PFK	PF00365	MpV1.00182	2.6e-37	128.8	2.5	Phosphofructokinase		Acid_phosphat_B	PF03767	MntV1.00217	4e-07	30	0.2	HAD superfamily, subfamily IIIB (Acid phosphatase)
PFK	PF00365	OlV1.00185	6.5e-40	137.4	0	Phosphofructokinase		Peptidase_M41	PF01434	MntV1.00224	3.1e-49	167.5	2.2	Peptidase family M41 (FtsH metalloprotease)
PFK	PF00365	OmV2.00182	1.6e-39	136	0	Phosphofructokinase		RNase_T	PF00929	MntV1.00227	6.9e-11	43.1	0	Exonuclease
PFK	PF00365	OtV-RT-2011.00180	7e-38	130.7	0.9	Phosphofructokinase
Epimerase	PF01370	MpV-PL1.00253	3.3e-10	40	0.1	NAD dependent epimerase/dehydratase family
Epimerase	PF01370	MpV-SP1.00236	1.5e-12	47.6	0	NAD dependent epimerase/dehydratase family
Epimerase	PF01370	MpV1.00039	1.2e-11	44.7	0.1	NAD dependent epimerase/dehydratase family
Epimerase	PF01370	OlV1.00050	1.6e-15	57.3	0	NAD dependent epimerase/dehydratase family
Epimerase	PF01370	OmV2.00038	2.7e-11	43.5	0.2	NAD dependent epimerase/dehydratase family
Epimerase	PF01370	OtV-RT-2011.00036	8.5e-16	58.3	0.1	NAD dependent epimerase/dehydratase family
GDP_Man_Dehyd	PF16363	MpV-PL1.00255	4.9e-63	213.7	0.1	GDP-mannose 4,6 dehydratase
GDP_Man_Dehyd	PF16363	MpV-SP1.00237	1.6e-61	208.7	0.2	GDP-mannose 4,6 dehydratase
GDP_Man_Dehyd	PF16363	MpV1.00041	5e-61	207.1	0.2	GDP-mannose 4,6 dehydratase
GDP_Man_Dehyd	PF16363	OlV1.00052	2.6e-61	208	0	GDP-mannose 4,6 dehydratase
GDP_Man_Dehyd	PF16363	OmV2.00040	2e-64	218.2	0.1	GDP-mannose 4,6 dehydratase
GDP_Man_Dehyd	PF16363	OtV-RT-2011.00040	7.1e-58	196.7	0	GDP-mannose 4,6 dehydratase
2OG-FeII_Oxy_3	PF13640	MpV1.00231	2.2e-08	35	0	2OG-Fe(II) oxygenase superfamily
2OG-FeII_Oxy_3	PF13640	OlV1.00183	1.9e-10	41.6	0	2OG-Fe(II) oxygenase superfamily
2OG-FeII_Oxy_3	PF13640	OlV1.00228	1.3e-14	55	0	2OG-Fe(II) oxygenase superfamily
2OG-FeII_Oxy_3	PF13640	OmV2.00179	4.7e-10	40.4	0	2OG-Fe(II) oxygenase superfamily
2OG-FeII_Oxy_3	PF13640	OmV2.00222	2.2e-14	54.3	0	2OG-Fe(II) oxygenase superfamily
2OG-FeII_Oxy_3	PF13640	OmV2.00224	2.9e-14	53.8	0	2OG-Fe(II) oxygenase superfamily
zf-AN1	PF01428	BII-V1.00089	1.2e-06	28.7	8	AN1-like Zinc finger
zf-AN1	PF01428	MpV-PL1.00056	2.8e-07	30.7	15.7	AN1-like Zinc finger
zf-AN1	PF01428	MpV-SP1.00132	3.1e-07	30.5	15.7	AN1-like Zinc finger
zf-AN1	PF01428	MpV1.00226	2.2e-06	27.8	12.1	AN1-like Zinc finger
zf-AN1	PF01428	OtV-RT-2011.00223	1.6e-07	31.4	14.5	AN1-like Zinc finger
DUF3110	PF11360	MpV-12T.00011	2.6e-15	56.5	0	Protein of unknown function (DUF3110)
DUF3110	PF11360	MpV-PL1.00222	3.1e-06	27.4	0	Protein of unknown function (DUF3110)
DUF3110	PF11360	MpV1.00012	3.8e-15	56	0	Protein of unknown function (DUF3110)
DUF3110	PF11360	OtV-RT-2011.00006	5.1e-18	65.2	0	Protein of unknown function (DUF3110)
dCMP_cyt_deam_1	PF00383	MpV-12T.00201	2.3e-23	82.1	0.2	Cytidine and deoxycytidylate deaminase zinc-binding region
dCMP_cyt_deam_1	PF00383	MpV-PL1.00047	2.8e-27	94.7	0.3	Cytidine and deoxycytidylate deaminase zinc-binding region
dCMP_cyt_deam_1	PF00383	MpV-SP1.00142	2.8e-27	94.6	0.4	Cytidine and deoxycytidylate deaminase zinc-binding region
dCMP_cyt_deam_1	PF00383	MpV1.00215	5.9e-30	103.3	0.4	Cytidine and deoxycytidylate deaminase zinc-binding region
dCMP_cyt_deam_1	PF00383	OlV1.00219	4.1e-26	90.9	0.1	Cytidine and deoxycytidylate deaminase zinc-binding region
TPP_enzyme_N	PF02776	MpV-PL1.00251	2.8e-42	144.3	0.1	Thiamine pyrophosphate enzyme, N-terminal TPP binding domain
TPP_enzyme_N	PF02776	MpV1.00037	1.8e-42	145	0	Thiamine pyrophosphate enzyme, N-terminal TPP binding domain
TPP_enzyme_N	PF02776	OlV1.00046	8.3e-38	129.8	0	Thiamine pyrophosphate enzyme, N-terminal TPP binding domain
TPP_enzyme_N	PF02776	OmV2.00037	4.9e-38	130.6	0	Thiamine pyrophosphate enzyme, N-terminal TPP binding domain
TPP_enzyme_N	PF02776	OtV-RT-2011.00034	1.8e-35	122.2	0	Thiamine pyrophosphate enzyme, N-terminal TPP binding domain
DNA_methylase	PF00145	MpV-12T.00100	4.6e-68	230.2	0.1	C-5 cytosine-specific DNA methylase
DNA_methylase	PF00145	MpV-SP1.00138	1.3e-60	205.7	0	C-5 cytosine-specific DNA methylase
DNA_methylase	PF00145	MpV1.00212	7.1e-56	190.1	0.1	C-5 cytosine-specific DNA methylase
DNA_methylase	PF00145	OmV2.00117	7.2e-69	232.8	0.6	C-5 cytosine-specific DNA methylase
DUF6165	PF19662	BII-V1.00192	4.8e-20	71.8	8.1	Family of unknown function (DUF6165)
DUF6165	PF19662	MpV-12T.00073	4.3e-94	311.4	3.9	Family of unknown function (DUF6165)
DUF6165	PF19662	MpV1.00044	1.3e-19	70.3	4.8	Family of unknown function (DUF6165)
SNase	PF00565	BII-V1.00051	7.7e-06	26.5	0.2	Staphylococcal nuclease homologue

## Sheet: TS5.Gene_copies
Supplementary Table TS5. Genes identified in MntV1, other prasinoviruses and chloroviruses, collated from various studies. The legend is on the right of the table.
	Prasinovirus species														Chlorovirus species
Gene names	MntV1	BpV11	BpV21	BII-V12	BII-V22	BII-V32	MpV11,3	MpV-PL13	MpV-SP13	MpV-12T3	OlV11	OtV11	OtV24	OtV51	PBCV- 11	NY- 2A1	AR 1581	MT 3251	FR 4831	ATCV- 11
DNA, replication, recombination and repair																						LEGEND
DNA polymerase B	1	1	1	1	1	1	1	1	1	1	1	1	1	1	1	1	1	1	1	1			: 23 "core/conserved" genes
PCNA	1	1	1	1	1	1	1	-	-	-	1	1	1	1	2	2	2	2	2	2			: Present in all with the same copy number
ATPase (DNA packaging)	1	1	1	1	1	1	1	-	-	-	1	1	1	1	1	1	1	1	1	1			: Different copy numbers among different prasinoviruses
Helicase	1	1	1	1	1	1	1	-	-	-	1	1	1	1	1	1	1	1	1	1			: Present only in chloroviruses
DNA topoisomerase	1	1	1	1	0	1	1	1	1	1	1	2	2	2	1	1	1	1	1	1		#	: Copy number never before seen in prasinovirus
ATP dependant DNA ligase	1	1	1	1	0	0	1	1	1	1	1	1	1	1	1	1	1	0	0	1		1	: Data obtained from Moreau et al., 2010
RNAse H	1	1	1	1	1	1	1	1	1	1	1	1	1	1	1	1	1	1	1	1		2	: Data obtained from Bachy et al., 2021
Exonuclease	2	2	2	1	1	1	2	-	-	-	2	2	2	2	1	1	1	1	1	1		3	: Data obtained from Finke et al., 2017
Pyrimidine dimer-specific glycosylase	0	0	0	0	0	0	0	-	-	-	0	0	0	0	1	1	1	1	1	1		4	: Data obtained from Weynberg et al., 2011
ATPase (PP-loop)	0	0	0	0	0	0	0	-	-	-	0	0	0	0	1	1	1	1	1	1		5	: Data obtained from Siotto et al., 2014
Archaeo-eukaryotic primase	0	0	0	0	0	0	0	0	0	0	0	0	0	0	1	1	1	1	1	1		-	: Data not available
Replication factor C	0	0	0	0	0	0	0	-	-	-	0	0	0	0	1	1	1	1	1	1
Transcription
Transcription factor IIB	1	1	1	1	1	1	1	1	1	1	1	1	1	1	1	1	1	1	1	1
Transcription factor IIS	1	1	1	1	1	1	1	1	1	1	1	1	1	1	1	1	1	1	1	1
Transcription activator /SWI/SNF helicase	1	1	1	1	0	0	1	-	-	-	1	1	1	1	1	1	1	1	1	1
Tata-box Binding Protein (TBP)	1	1	1	1	1	1	1	-	-	-	1	1	1	1	0	0	0	0	0	0
mRNA guanylyltransferase/mRNA capping enzyme	2	2	2	2	2	2	2	2	2	2	2	2	2	2	1	1	1	1	1	1
RNase III	1	1	1	1	1	1	1	-	-	-	1	1	1	1	1	1	1	1	1	1
Transcription factor IID	0	0	0	0	0	0	0	-	-	-	0	0	0	0	1	1	1	1	1	1
Superfamily II helicase	0	0	0	0	0	0	0	-	-	-	0	0	0	0	3	3	3	3	3	1
RNA triphosphatase	0	0	0	0	0	0	0	-	-	-	0	0	0	0	1	1	1	1	1	1
Histone H3, Lys27 methylase	0	0	0	0	0	0	0	-	-	-	0	0	0	0	1	2	2	1	1	1
Cytosine deaminase	0	0	0	0	0	0	0	-	-	-	0	0	0	0	1	1	1	1	1	1
Sugar manipulation enzymes
GDP-D-mannose dehydratase	1	1	1	0	0	0	1	-	-	-	1	1	1	1	1	1	1	0	0	1
6-Phospho fructokinase	0	0	0	0	0	0	1	1	1	0	1	1	1	1	0	0	0	0	0	0
1, 2-galactosyl-transferase	0	0	0	0	0	0	1	-	-	-	0	1	0	1	0	0	0	0	0	0
Glycosyltransferase	4	3	3	3	4	2	3	-	-	-	6	6	4	6	0	0	0	0	0	0
dTDP-D-glucose 4,6-dehydratase	0	0	0	0	0	0	1	1	1	0	2	2	1	2	0	0	0	0	0	1
UDP-glucose 6-dehydrogenase	0	0	0	0	0	0	0	0	0	1	0	0	0	0	1	1	2	1	1	1
Mannose-6P- isomerase	0	0	0	0	0	0	0	-	-	-	0	0	0	0	0	0	0	0	0	1
Glucosamine synthase	0	0	0	0	0	0	0	-	-	-	0	0	0	0	1	1	1	1	1	0
Hyaluronan synthase	0	0	0	0	0	0	0	-	-	-	0	0	0	0	1	0	0	1	1	0
Chitin synthase	0	0	0	0	0	0	0	-	-	-	0	0	0	0	0	2	3	0	0	0
Cellulase precursor	0	0	0	0	0	0	0	-	-	-	0	0	0	0	0	0	1	1	1	1
dTDP-glucose pyrophosphorylase	0	0	0	0	0	0	0	-	-	-	0	0	0	0	0	0	0	1	1	0
Polysaccharide deacetylase	0	0	0	0	0	0	0	-	-	-	0	0	0	0	0	1	1	0	0	0
DNA methylation and site-specific endonucleases
Adenine DNA methyltransferase	1	1	1	1	0	0	1	-	-	-	2	3	1	3	2	11	9	0	1	0
Cytosine DNA methyltransferase	0	0	0	0	0	0	0	-	-	-	0	0	2	0	3	7	7	1	2	1
Methyltransferase FkbM	0	0	0	1	0	0	0	-	-	-	1	1	1	1	0	1	1	1	1	0
Cytosine-C5 specific DNA methylase	0	0	0	0	0	2	1	-	-	-	0	1	0	0	0	0	0	0	0	0
DNA methylase,N6_N4_Mtase	1	0	0	0	0	1	0	-	-	-	1	0	1	0	0	0	0	0	0	0
DNA restriction endonuclease	0	0	0	0	0	0	0	-	-	-	0	0	0	0	2	2	2	0	0	0
Nucleotide metabolism
Ribonucleotide reductase Lsubunit	1	1	1	1	1	1	1	1	1	1	1	1	1	1	1	1	1	1	1	1
Ribonucleotide reductase Ssubunit	1	1	1	1	1	1	1	1	1	1	1	1	1	1	1	1	1	1	1	1
Thymidine Kinase	1	1	1	1	1	1	1	-	-	-	1	1	1	1	0	0	0	0	0	0
dUTP pyrophosphatase (dUTPase)	1	1	1	1	1	1	1	-	-	-	1	1	1	1	1	1	1	1	1	1
Thymidylate synthase	1	1	1	1	0	1	1	-	-	-	1	1	1	1	1	1	1	1	1	1
CMP/dCMP deaminase zinc-binding	0	0	0	0	0	0	1	-	-	-	1	0	1	0	0	0	0	0	0	0
Aspartate transcarbamylase	0	0	0	0	0	0	0	-	-	-	0	0	0	0	1	1	1	0	0	0
Deoxynucleoside kinase	0	0	0	0	0	0	0	-	-	-	0	0	0	0	1	0	0	1	1	1
Glutaredoxin	0	0	0	0	0	0	0	-	-	-	0	0	0	0	1	1	1	2	2	2
Thioredoxin	0	0	0	0	0	0	0	-	-	-	0	0	0	0	1	1	1	3	3	2
Ribonucleotide-triphosphate reductase	0	0	0	0	0	0	0	-	-	-	0	0	0	0	0	0	0	0	0	1
dCMP deaminase	0	0	0	0	0	0	0	-	-	-	0	0	0	0	1	1	1	1	1	1
Protein synthesis and degradation
Ubiquitin hydrolase-like cystein peptidase	1	1	1	1	1	1	1	-	-	-	1	1	1	1	1	1	1	1	1	1
Prolyl 4-hydroxylase	1	1	1	1	1	0	1	-	-	-	1	1	1	1	1	1	1	1	1	1
33 kDa in vitro translation peptide (DUF5871)	3	2	2	1	1	1	3	-	-	-	2	2	0	2	0	0	0	0	0	0
ATP-dependent protease (Clp protease)	1	1	1	1	1	1	1	-	-	-	1	1	1	1	0	0	0	0	0	0
FtsH metalloprotease	1	1	1	2	2	2	1	-	-	-	1	1	1	1	0	0	0	0	0	0
Acetolactate synthase (2-2-1-6) (TPP)	0	0	0	0	0	0	1	1	0	0	1	1	1	1	0	0	0	0	0	0
4-hydroxy-2-oxovalerate aldolase	0	0	0	0	0	0	1	-	-	-	0	0	0	0	0	0	-	0	0	0
Acetaldehyde dehydrogenase, MhpF	0	0	0	0	1	1	1	1	0	0	0	0	0	0	0	0	0	0	0	0
3-Dehydroquinate synthase	0	0	0	0	0	0	0	-	-	-	1	1	0	1	0	0	0	0	0	0
Oxoacyl (acyl-carrier protein) dehydrogenase	0	0	0	0	0	0	0	-	-	-	1	1	0	1	0	0	0	0	0	0
Aminotransferase family protein	0	2	0	0	0	0	1	1	0	0	1	1	1	1	0	0	0	0	0	0
Asparagine synthase	1	0	0	0	0	0	1	-	-	-	1	1	1	1	0	0	0	0	0	0
NAD-dependant epimerase dehydratase	0	0	0	0	0	0	1	-	-	-	1	1	1	1	0	0	0	0	0	0
N-myristoyl transferase	0	1	1	1	1	0	0	-	-	-	1	1	1	1	0	0	0	0	0	0
HSP70	0	1	1	1	0	0	0	0	1	1	0	0	0	0	0	0	0	0	0	0
proline dehydrogenase	0	0	0	0	0	0	0	-	-	-	1	1	0	1	0	0	0	0	0	0
TRP domain protein	0	0	0	0	0	0	0	-	-	-	1	1	0	1	0	0	0	0	0	0
2OG-Fe(II) oxygenase	0	1	1	1	1	0	1	-	-	-	1	1	3	1	0	0	0	0	0	0
Aspartyl/Asparaginyl beta-hydrolase	1	1	1	0	1	0	1	-	-	-	2	2	1	1	0	0	0	0	0	0
Zinc metallo protease	0	1	1	0	0	0	0	-	-	-	1	1	1	1	2	2	2	1	1	1
Ubiquitin	1	0	0	0	0	0	0	-	-	-	0	0	0	0	0	1	0	0	0	1
Translation elongation factor-3	0	0	0	0	0	0	0	-	-	-	0	0	0	0	2	0	1	2	1	1
Thiol oxydoreductase	0	0	0	0	0	0	0	-	-	-	0	0	0	0	1	1	1	1	1	1
Protein disulfide isomerase	0	0	0	0	0	0	0	-	-	-	0	0	0	0	1	1	1	1	1	1
SKP-1 protein	0	0	0	0	0	0	0	-	-	-	0	0	0	0	1	1	1	1	1	1
Ring finger ubiquitin ligase	0	0	0	0	0	0	0	-	-	-	0	0	0	0	1	1	1	1	1	1
Initiation factor 2	0	0	0	0	0	0	0	-	-	-	0	0	0	0	0	0	0	0	1	1
Lipid – Fatty acid metabolism
Patatin-like phospholipase	1	1	1	1	1	1	1	-	-	-	1	1	0	1	1	1	1	1	1	1
UDP-N-acetylglucosamine O-acyltransferase	0	1	0	0	0	0	0	-	-	-	0	0	0	0	0	0	0	0	0	0
Lipopolysaccharide biosynthesis protein rf6H	0	0	0	0	0	0	0	-	-	-	0	0	0	1	0	0	0	0	0	0
Lipase	0	0	0	0	0	0	0	-	-	-	1	0	0	0	0	0	0	0	0	0
Glycerophosphoryl diesterase	1	0	0	0	0	0	0	-	-	-	0	0	0	0	1	1	1	0	0	1
Acetyltransferase	0	0	0	0	0	0	0	-	-	-	0	0	0	0	1	0	0	0	0	0
N-acetyltransferase	0	0	0	0	0	0	0	-	-	-	0	0	0	0	1	1	1	1	1	1
Lipoprotein lipase	0	0	0	0	0	0	0	-	-	-	0	0	0	0	1	1	1	1	1	1
Lysophospho-lipase	0	0	0	0	0	0	0	-	-	-	0	0	0	0	1	1	1	0	0	1
Signalling
Serine/Threonine protein kinase	1	1	1	1	1	1	1	-	-	-	1	1	1	1	8	6	7	6	6	5
Phosphate starvation-inducible protein, PhoH	1	1	1	1	1	1	1	1	1	1	1	1	1	1	1	1	1	1	0	1
Phosphate transporter family, Pho4	0	1	0	1	0	0	0	-	-	-	1	0	1	0	0	0	0	0	0	0
Rhodanese-like domain protein	1	0	0	0	0	0	1	-	-	-	1	1	1	1	1	1	1	1	1	1
Potassium channel protein	1	1 5	1 5	0	1	0	1 5	1 5	1 5	1 5	-	-	-	-	1 5	1	0	1 5	1	1 5
Glutamate receptor	0	0	0	0	0	0	0	-	-	-	0	0	0	0	1	0	0	0	0	0
Ca2+ transporting ATPase	0	0	0	0	0	0	0	-	-	-	0	0	0	0	0	0	1	1	0	0
Aquaglyceroporin	0	0	0	0	0	0	0	-	-	-	0	0	0	0	0	0	0	1	0	1
Miscellaneous
Capsid protein	7	7	7	7	7	7	8	-	-	-	8	8	8	8	5	6	-	5	-	-
ABC-1 domain protein	1	1	1	1	1	1	1	-	-	-	1	1	1	1	0	0	0	0	0	0
Mannitol dehydrogenase	1	0	0	0	0	0	1	-	-	-	0	0	0	0	0	0	0	0	0	0
CuZn-superoxyde dismutase	0	0	0	0	0	0	1	-	-	-	0	0	0	0	1	0	0	1	1	1
Hep_Hag family protein	0	0	0	0	0	0	0	-	-	-	1	1	0	1	0	0	0	0	0	0
Fibronectin binding protein	0	0	0	0	0	0	0	-	-	-	1	1	1	0	1	0	0	1	1	1
Echinonectin	0	0	0	0	0	0	0	-	-	-	0	1	0	1	0	0	0	0	0	0
ATP/GTP binding site motif A AGB-1	0	1	1	0	0	0	1	-	-	-	1	1	0	1	0	0	0	0	0	0
Viral A-type inclusion protein	0	1	1	0	0	0	1	-	-	-	1	1	1	1	0	0	0	0	0	0
Ornithine:Arginine decarboxylase	0	0	0	0	0	0	0	-	-	-	0	0	0	0	1	1	1	1	1	1
Agmatine iminohydrolase	0	0	0	0	0	0	0	-	-	-	0	0	0	0	1	1	1	1	0	1
N-carbamoyl amidohydrolase	0	0	0	0	0	0	0	-	-	-	0	0	0	0	1	1	1	1	1	1
Homospermidine synthase	0	0	0	0	0	0	0	-	-	-	0	0	0	0	1	1	1	1	1	1
Histidine decarboxylase	0	0	0	0	0	0	0	-	-	-	0	0	0	0	1	1	1	1	1	1
Monoamine oxidase	0	0	0	0	0	0	0	-	-	-	0	0	0	0	1	1	1	1	1	1
Amidase	0	0	0	0	0	0	0	-	-	-	0	0	0	0	1	1	1	1	1	1
O-methyl transferase	0	0	0	0	0	0	0	-	-	-	0	0	0	0	1	0	0	0	0	0
ABC transporter protein	0	0	0	0	0	0	0	-	-	-	0	0	0	0	1	1	1	1	1	1
ATPase (AAA+ class)	0	0	0	0	0	0	0	-	-	-	0	0	0	0	1	1	1	0	0	0
Erithrocyte binding protein	0	0	0	0	0	0	0	-	-	-	0	0	0	0	0	0	0	0	0	1
Mucin-desulfating sulfatase	0	0	0	0	0	0	0	-	-	-	0	0	0	0	0	0	0	0	0	1
tRNAs
Ile-tRNA	1	1	1	-	-	-	1	1	1	1	1	1	-	1	1	0	1	1	1	0
Asn-tRNA	1	1	1	-	-	-	1	1	1	2	1	1	-	1	2	1	1	2	2	2
Leu-tRNA	1	1	1	-	-	-	1	0	1	1	0	0	-	0	2	2	2	1	1	1
Gln-tRNA	0	0	0	-	-	-	1	1	1	1	1	1	-	1	0	0	0	1	1	0
Tyr-tRNA	0	0	1	-	-	-	1	1	1	1	1	0	-	1	1	1	0	1	1	1
Thr-tRNA	0	0	0	-	-	-	1	1	1	1	1	0	-	1	0	0	0	1	1	0
Lys-tRNA	0	0	0	-	-	-	0	0	0	0	0	0	-	0	3	1	0	1	1	1
Arg-tRNA	0	0	0	-	-	-	0	0	0	0	0	0	-	0	1	1	1	1	1	1
Val-tRNA	0	0	0	-	-	-	0	0	0	0	0	0	-	0	1	1	1	0	0	2
Gly-tRNA	0	0	0	-	-	-	0	0	0	0	0	0	-	0	0	0	0	1	1	1
Phe-tRNA	0	0	0	-	-	-	0	0	0	0	0	0	-	0	0	0	0	1	1	0
Ser-tRNA	0	0	0	-	-	-	0	0	0	0	0	0	-	0	0	0	0	0	0	1
Asp-tRNA	0	0	0	-	-	-	0	0	0	0	0	0	-	0	0	0	0	0	0	1

## Sheet: TS6.Semi-cnvd
Supplementary Table TS6. 30 "semi-conserved" prasinovirus genes and the source organisms of the best blastp hits (MntV1 coding sequences against NCBI-nr database)
	Prasinovirus "semi-conserved" genes	MntV1 gene best hit source organism
	DNA polymerase B	MpV1
	PCNA	MpV1
	Helicase	MpV-SP1
	DNA topoisomerase	MpV1
	ATPase (DNA packaging)	OtV-RT-2011
	ATP dependant DNA ligase	MpV-PL1
	RNAse H	MpV1
	Exonuclease	MpV1
	Transcription factor IIB	Dehalococcoidia (bacterium)
	Transcription factor IIS	Dehalococcoidia (bacterium)
	SWI/SNF helicase	MpV1
	Tata-box Binding Protein (TBP)	Dehalococcoidia (bacterium)
	mRNA capping enzyme	MpV1 x2
	RNase III	Dehalococcoidia (bacterium)
	Glycosyltransferase	MpV1, OtV-RT-2011
	Ribonucleotide reductase Lsubunit	MpV-PL1
	Ribonucleotide reductase Ssubunit	MpV-PL1
	Thymidylate synthase	MpV-12T
	Thymidine Kinase	MpV1
	dUTP pyrophosphatase (dUTPase)	Dactylellina haptotyla (soil fungus)
	Ubiquitin hydrolase-like cystein peptidase	MpV1
	Prolyl 4-hydroxylase	MpV1
	33 kDa in vitro translation peptide	MpV1, Dehalococcoidia (bacterium)
	ATP-dependant protease (Clp protease)	MpV1
	FtsH metalloprotease	Dehalococcoidia (bacterium)
	Patatin-like phospholipase	Dehalococcoidia (bacterium)
	Serine/Threonine protein kinase	OtV-RT-2011
	Phosphate starvation-inducible protein, PhoH	Dehalococcoidia (bacterium)
	Capsid protein	MpV-PL1, MpV1 x6
	ABC-1 domain protein	OtV-RT-2011

## Sheet: TS7.Host_blast
Supplementary Table TS7. Pfam annotation of MntV1 queries and their algal host (M. tinhauana) significant blast target hits.
virus_query	virus_pfam	virus_desc	host_target	%_identical	alignment_length	mismatch	E-value	bitscore
MntV1.00177	PF00240	Ubiquitin family	Mt4.763	97.368	76	2	9.52e-51	154
MntV1.00091	PF00268	Ribonucleotide reductase, small chain	Mt4.686	61.258	302	116	4.94e-137	393
MntV1.00108	PF02867	Ribonucleotide reductase, barrel domain	Mt21.52	55.349	430	176	1.16e-152	474
MntV1.00031	PF00692	dUTPase	Mt8.53	54.225	142	65	3.38e-51	159

## Sheet: TS8.Gene_transfers
Supplementary Table TS8. Blastp best hits and functional descriptions of (A) MntV1 coding sequences against (B) the NCBI-nr database, ordered by source taxa group, and against (C) host (M. tinhauana) genes.
Genes with a better hit to the host gene than to the NCBI-nr best match are highlighted in yellow (1 instance). "Semi-conserved" prasinovirus genes are highlighted in orange.
(A)			(B)								(C)
virus_query	virus_pfam	virus_desc	nr_target	nr_desc	source_org	%_identical	alignment_length	mismatch	E-value	bitscore	host_target	host_pfam	host_desc	%_identical	alignment_length	mismatch	E-value	bitscore
MntV1.00037	PF02086	D12 class N6 adenine-specific DNA methyltransferase	NBR62187	Dam family site-specific DNA-(adenine-N6)-methyltransferase	Actinobacteria (bacterium)	58.1	277	107	1.01e-112	337
MntV1.00008	PF08125	Mannitol dehydrogenase C-terminal domain	MBT6185151	mannitol dehydrogenase family protein	Betaproteobacteria (bacterium)	78.1	416	91	1.25e-254	707	Mt6.470	PF08125	Mannitol dehydrogenase C-terminal domain	27.917	480	226	9.27e-40	147
MntV1.00028	PF05670	NFACT protein RNA binding domain	MBT6184909	DUF814 domain-containing protein	Betaproteobacteria (bacterium)	53.9	128	50	4.86e-37	132
MntV1.00032	PF07659	Nucleotide modification associated domain 1	MCJ7801246	DUF1599 domain-containing protein	Candidatus Marinimicrobia (bacterium)	59.5	84	34	2.27e-31	115
MntV1.00088	no pfam hits		MAX11926	hypothetical protein	Chloroflexi (bacterium)	87.1	241	31	7.24e-160	452	Mt4.298	no pfam hits		29.921	254	153	5.11e-32	117
MntV1.00121	no pfam hits		MBT5916439	hypothetical protein	Opitutae (bacterium)	62.1	132	49	1.77e-56	182
MntV1.00066	PF14312	FG-GAP repeat	WP_119564746	FG-GAP repeat protein	Vibrio cholerae (bacterium)	61.5	270	100	1.05e-84	294	Mt10.427	PF14312	FG-GAP repeat	34.483	290	153	3.64e-22	101
MntV1.00013	no pfam hits		MAT62935	hypothetical protein	Dehalococcoidia (bacterium)	86.4	236	32	1.76e-149	426
MntV1.00043	PF19141	Family of unknown function (DUF5824)	MAT63596	hypothetical protein	Dehalococcoidia (bacterium)	79.3	140	29	1.58e-75	231
MntV1.00046	PF05118	Aspartyl/Asparaginyl beta-hydroxylase	MAT63599	hypothetical protein	Dehalococcoidia (bacterium)	65.8	193	64	5.45e-96	287
MntV1.00050	no pfam hits		MAT63606	hypothetical protein	Dehalococcoidia (bacterium)	68.6	86	27	2e-34	123
MntV1.00056	no pfam hits		MAT63610	hypothetical protein	Dehalococcoidia (bacterium)	83.5	121	20	4.73e-72	221
MntV1.00089	PF00382	Transcription factor TFIIB repeat	MAT63399	hypothetical protein	Dehalococcoidia (bacterium)	84	312	47	3.4e-193	543
MntV1.00090	no pfam hits		MAT63400	hypothetical protein	Dehalococcoidia (bacterium)	68.1	163	49	7.83e-72	224
MntV1.00096	no pfam hits		MAT62335	hypothetical protein	Dehalococcoidia (bacterium)	70.3	91	25	7.36e-39	134
MntV1.00101	PF00352	Transcription factor TFIID (or TATA-binding protein, TBP)	MAT62340	hypothetical protein	Dehalococcoidia (bacterium)	84.9	284	43	2.98e-173	490
MntV1.00109	PF19196	Family of unknown function / 33 kDa in vitro translation peptide	MAT62347	hypothetical protein	Dehalococcoidia (bacterium)	78.5	200	43	6.4e-115	335	Mt1.366	PF19196	Family of unknown function (DUF5871)	28.022	182	114	7.95e-18	77
MntV1.00113	PF09588	YqaJ-like viral recombinase domain	MAT62350	hypothetical protein	Dehalococcoidia (bacterium)	87.1	240	27	1.91e-153	436	Mt2.9	PF09588	YqaJ-like viral recombinase domain	35.503	169	87	4.01e-29	109
MntV1.00114	PF14622	Ribonuclease-III-like	MAT62351	ribonuclease III	Dehalococcoidia (bacterium)	85.1	235	35	2.88e-142	407	Mt1.371	PF02201	SWIB/MDM2 domain	36.752	117	63	3.16e-17	72.8
MntV1.00117	no pfam hits		MAT62354	hypothetical protein	Dehalococcoidia (bacterium)	70.9	468	136	9.85e-235	661
MntV1.00119	no pfam hits		MAT62356	hypothetical protein	Dehalococcoidia (bacterium)	79.1	153	24	2.12e-77	236
MntV1.00120	PF19064	Family of unknown function (DUF5760)	MAT62357	hypothetical protein	Dehalococcoidia (bacterium)	78.9	123	26	7.87e-59	188
MntV1.00123	PF01734	Patatin-like phospholipase	MAT62360	hypothetical protein	Dehalococcoidia (bacterium)	76.7	249	58	1.53e-138	399
MntV1.00155	PF19105	Family of unknown function (DUF5792)	MAT63067	hypothetical protein	Dehalococcoidia (bacterium)	74.6	169	30	2.03e-61	197
MntV1.00156	no pfam hits		MAT63068	hypothetical protein	Dehalococcoidia (bacterium)	51.9	133	64	1.17e-40	143
MntV1.00168	PF19084	Family of unknown function (DUF5775)	MAT63077	hypothetical protein	Dehalococcoidia (bacterium)	63.4	71	23	3.07e-20	86.3
MntV1.00169	no pfam hits		MAT63078	hypothetical protein	Dehalococcoidia (bacterium)	82.1	67	10	1.19e-29	109
MntV1.00174	PF00504	Chlorophyll A-B binding protein	MAT64009	hypothetical protein	Dehalococcoidia (bacterium)	65	137	32	4.91e-54	176
MntV1.00176	PF02562	(PhoH-like protein)	MAT63857	PhoH, phosphate starvation-inducible protein	Dehalococcoidia (bacterium)	75.4	207	50	1.03e-108	322
MntV1.00182	no pfam hits		MAT63498	hypothetical protein	Dehalococcoidia (bacterium)	82.2	163	29	6.11e-95	282
MntV1.00184	PF19071	Family of unknown function (DUF5767)	MAT63500	hypothetical protein	Dehalococcoidia (bacterium)	75.9	370	83	7.07e-162	468
MntV1.00190	PF01946	Thi4 family	MAT63505	hypothetical protein	Dehalococcoidia (bacterium)	68.5	432	129	2.57e-212	601
MntV1.00199	PF06467	MYM-type Zinc finger with FCS sequencemotif	MAT63516	hypothetical protein	Dehalococcoidia (bacterium)	75.1	169	41	1.79e-92	276
MntV1.00202	no pfam hits		MAT63517	hypothetical protein	Dehalococcoidia (bacterium)	68.4	117	34	8.97e-47	156
MntV1.00210	PF02562	PhoH-like protein	MAT63809	hypothetical protein	Dehalococcoidia (bacterium)	74.6	201	51	2.17e-107	317
MntV1.00213	no pfam hits		MAT63806	hypothetical protein	Dehalococcoidia (bacterium)	66.7	81	27	2.27e-35	125
MntV1.00216	PF01096	Transcription factor S-II (TFIIS)	MAT63803	hypothetical protein	Dehalococcoidia (bacterium)	70.2	171	51	2.03e-81	249	Mt15.54	PF07500	Transcription factor S-II (TFIIS), central domain	34.959	123	74	1.2e-18	79.3
MntV1.00217	PF03767	HAD superfamily, subfamily IIIB (Acid phosphatase)	MAT63802	hypothetical protein	Dehalococcoidia (bacterium)	67.2	131	43	4.9e-56	181
MntV1.00219	no pfam hits		MAT63801	hypothetical protein	Dehalococcoidia (bacterium)	71	107	28	2.72e-41	142
MntV1.00222	no pfam hits		MAT63797	hypothetical protein	Dehalococcoidia (bacterium)	58.6	70	29	8.18e-23	92.8
MntV1.00224	PF01434	Peptidase family M41	MAT63794	cell division protein FtsH	Dehalococcoidia (bacterium)	79.8	569	112	0	914	Mt6.227	PF00004	ATPase family associated with various cellular activities (AAA)	42.929	396	200	2.96e-91	304
MntV1.00064	PF06941	5' nucleotidase, deoxy (Pyrimidine), cytosolic type C protein (NT5C)	MBP04288	hypothetical protein	Euryarchaeota archaeon	56.9	181	77	4.1e-69	218
MntV1.00177	PF00240	Ubiquitin family	UCZ39325	ubiquitin UBQ2	Cymbidium sinense (land plant)	90.5	84	8	1.24e-45	152	Mt4.763	PF00240	Ubiquitin family	97.368	76	2	9.52e-51	154
MntV1.00031	PF00692	dUTPase	EPS45096	hypothetical protein	Dactylellina haptotyla (soil fungus)	66.7	138	46	2.36e-54	180	Mt8.53	PF00692	dUTPase	54.225	142	65	3.38e-51	159
MntV1.00171	PF14312	FG-GAP repeat	XP_002504385	FG-GAP repeat	Micromonas commoda	65.6	163	46	3.78e-51	186
MntV1.00084	PF13578	Methyltransferase domain	ADX05812	GTA-type glycotransferase/O-methyltransferase domain-containing protein	Organic Lake phycodnavirus 1	68.1	216	69	4.56e-96	303
MntV1.00083	no pfam hits		YP_009665239	hypothetical protein	Paramecium bursaria Chlorella virus NYS1	50.7	205	94	6.23e-62	202
MntV1.00206	PF18922	Protein of unknown function (DUF5672)	ADQ91197	hypothetical protein	BpV2	57.4	272	111	3.77e-111	332
MntV1.00058	no pfam hits		YP_004063606	hypothetical protein	OtV2	68.3	60	19	1.02e-18	82
MntV1.00159	PF01555	DNA methylase	YP_004063511	hypothetical protein	OtV2	76.6	304	70	3.32e-171	486
MntV1.00048	PF19058	Family of unknown function (DUF5754)	YP_001648300	hypothetical protein	OtV5	76.9	121	28	7.97e-65	202
MntV1.00026	PF00581	Rhodanese-like domain	AFC35128	hypothetical protein	OtV6	71.3	115	33	8.58e-54	174
MntV1.00027	PF01381	Helix-turn-helix	AFC35126	hypothetical protein	OtV6	76.6	107	23	4e-48	159
MntV1.00040	no pfam hits		AFC35120	hypothetical protein	OtV-RT-2011	66.7	138	42	1.32e-55	181
MntV1.00041	no pfam hits		AFC35119	hypothetical protein	OtV-RT-2011	58.2	170	51	5.87e-43	151
MntV1.00051	PF19059	Family of unknown function (DUF5755)	AFC35102	hypothetical protein	OtV-RT-2011	66.4	146	37	2.28e-62	198
MntV1.00095	PF00069	Protein kinase domain	AFC35056	hypothetical protein	OtV-RT-2011	64.9	319	106	7.98e-139	416
MntV1.00151	no pfam hits		AFC35004	hypothetical protein	OtV-RT-2011	60.1	143	54	4.64e-56	182
MntV1.00154	no pfam hits		AFC35001	hypothetical protein	OtV-RT-2011	95.4	261	12	2.29e-186	521
MntV1.00192	PF03109	ABC1 atypical kinase-like domain	AFC34967	hypothetical protein	OtV-RT-2011	84	486	77	3.35e-299	825	Mt10.455	PF03109	ABC1 atypical kinase-like domain	29.614	466	257	1.35e-58	204
MntV1.00207	PF00534	Glycosyl transferases group 1	AFC34918	hypothetical protein	OtV-RT-2011	65.8	272	89	9.49e-129	376
MntV1.00154	IPR027417	DNA-packaging ATPase	AFC35001	hypothetical protein	OtV-RT-2011	95.4	-	-	0	-
MntV1.00035	no pfam hits		YP_009173003	hypothetical protein	OmV1	52.7	91	43	3.04e-25	103
MntV1.00195	PF16363	GDP-mannose 4,6 dehydratase	YP_009172775	nucleotide-sugar epimerase	OmV1	72.1	323	86	9.8e-171	487	Mt7.78	PF16363	GDP-mannose 4,6 dehydratase	43.917	337	163	2.29e-89	271
MntV1.00143	PF19149	Family of unknown function (DUF5831)	AFK66159	hypothetical protein	OlV3	87.3	71	9	2.03e-37	129
MntV1.00053	no pfam hits		AET84682	hypothetical protein	OlV4	76.6	77	18	7.11e-38	134
MntV1.00104	no pfam hits		YP_009173143	hypothetical protein	OlV7	62.6	91	33	9.26e-30	114
MntV1.00194	PF02511	Thymidylate synthase complementing protein	YP_007676112	thymidylate synthase	MpV-12T	84.3	255	40	9.48e-152	434
MntV1.00211	no pfam hits		YP_007676097	hypothetical protein	MpV-12T	55.9	145	64	1.96e-51	171
MntV1.00016	no pfam hits		YP_009665030	hypothetical protein	MpV-SP1	70.8	72	21	2.49e-27	104
MntV1.00067	PF07885	Ion channel	YP_009664966	hypothetical protein	MpV-SP1	69.6	69	21	3.24e-26	102
MntV1.00105	PF03819	MazG nucleotide pyrophosphohydrolase domain	YP_009664936	hypothetical protein	MpV-SP1	89.3	103	11	2.01e-60	190
MntV1.00128	no pfam hits		YP_009664914	hypothetical protein	MpV-SP1	56.8	88	37	1.32e-24	99.4
MntV1.00129	no pfam hits		YP_009664912	hypothetical protein	MpV-SP1	57.1	240	97	1.32e-83	260
MntV1.00167	PF00293	NUDIX domain	YP_009664881	hypothetical protein	MpV-SP1	82.4	176	31	9.5e-103	303
MntV1.00188	PF04851	Type III restriction enzyme, res subunit / helicase	YP_009665105	hypothetical protein	MpV-SP1	84.8	447	67	1.98e-285	787
MntV1.00201	no pfam hits		YP_009665092	hypothetical protein	MpV-SP1	70.4	54	16	1.18e-20	86.7
MntV1.00061	PF01068	ATP dependent DNA ligase domain	AET43556	DNA ligase	MpV-PL1	69.3	323	99	3.31e-171	488
MntV1.00087	no pfam hits		AET43583	hypothetical protein	MpV-PL1	66.5	209	68	1.92e-95	287
MntV1.00091	PF00268	Ribonucleotide reductase, small chain	AET43587	ribonucleotide reductase	MpV-PL1	86.4	389	53	6.5e-255	705	Mt4.686	PF00268	Ribonucleotide reductase, small chain	61.258	302	116	4.94e-137	393
MntV1.00108	PF02867	Ribonucleotide reductase, barrel domain	AET43603	ribonucleoside-diphosphate reductase	MpV-PL1	85	914	137	0	1618	Mt21.52	PF02867	Ribonucleotide reductase, barrel domain	55.349	430	176	1.16e-152	474
MntV1.00110	no pfam hits		AET43605	hypothetical protein	MpV-PL1	68.9	45	14	3.74e-15	72
MntV1.00170	PF04451	Large eukaryotic DNA virus major capsid protein	AET43665	hypothetical protein	MpV-PL1	83.4	350	52	4.28e-209	586	Mt1.409	PF04451	Large eukaryotic DNA virus major capsid protein	32.867	429	188	6.64e-48	165
MntV1.00175	PF00565	Staphylococcal nuclease homologue	AET43626	hypothetical protein	MpV-PL1	85	147	22	2.85e-90	269
MntV1.00179	PF16403	Domain of unknown function (DUF5011)	AET43749	hypothetical protein	MpV-PL1	58.5	395	150	4.76e-119	423
MntV1.00005	no pfam hits		YP_004062124	hypothetical protein	MpV1	64.9	154	50	8.33e-64	204	Mt7.35	PF10558	Mitochondrial 18 KDa protein (MTP18)	36.842	152	80	4.06e-31	110
MntV1.00015	PF00534	Glycosyl transferases group 1	YP_004062112	hypothetical protein	MpV1	73	318	85	1.04e-181	514
MntV1.00017	PF19067	Family of unknown function (DUF5763)	YP_004062111	hypothetical protein	MpV1	59.7	119	47	4.17e-42	145
MntV1.00018	no pfam hits		YP_004062110	hypothetical protein	MpV1	84.6	117	18	4.69e-63	198
MntV1.00019	PF00521	DNA gyrase/topoisomerase IV, subunit A	YP_004062107	DNA topoisomerase II	MpV1	82.5	1070	187	0	1822	Mt14.295	PF00521	DNA gyrase/topoisomerase IV, subunit A	43.174	1128	552	0	853
MntV1.00020	PF04451	Large eukaryotic DNA virus major capsid protein	YP_004062106	hypothetical protein	MpV1	69.6	441	120	6.91e-224	630
MntV1.00021	no pfam hits		YP_004062105	hypothetical protein	MpV1	83	135	23	1.5e-77	236
MntV1.00022	PF19067	Family of unknown function (DUF5763)	YP_004062104	hypothetical protein	MpV1	57	128	54	6.48e-46	155
MntV1.00023	PF00136	DNA polymerase family B	YP_004062103	hypothetical protein	MpV1	87.5	937	111	0	1677	Mt2.721	PF00136	DNA polymerase family B	36.825	907	483	1.19e-155	486
MntV1.00024	PF04451	Large eukaryotic DNA virus major capsid protein	YP_004062102	hypothetical protein	MpV1	84.9	365	55	2.43e-231	644	Mt1.409	PF04451	Large eukaryotic DNA virus major capsid protein	29.286	420	236	3.04e-45	159
MntV1.00025	no pfam hits		YP_004062101	hypothetical protein	MpV1	68.2	85	23	1.55e-28	108
MntV1.00029	PF19058	Family of unknown function (DUF5754)	YP_004062098	hypothetical protein	MpV1	76.2	126	30	3.07e-71	219
MntV1.00045	PF00265	Thymidine kinase	YP_004062082	hypothetical protein	MpV1	82.4	176	31	3.7e-100	296	Mt2.319	PF00265	Thymidine kinase	39.779	181	88	1.2e-35	124
MntV1.00047	no pfam hits		YP_004062080	hypothetical protein	MpV1	72.4	98	27	2.12e-44	149
MntV1.00049	no pfam hits		YP_004062077	hypothetical protein	MpV1	72.5	69	19	2.01e-22	97.1
MntV1.00057	no pfam hits		YP_004062069	hypothetical protein	MpV1	73.8	240	43	1.6e-117	345
MntV1.00059	no pfam hits		YP_004062068	hypothetical protein	MpV1	72.9	329	89	4.02e-176	502
MntV1.00060	PF00574	Clp protease (ATP-dependent protease)	YP_004062067	head maturation protease	MpV1	80.3	188	35	5.45e-101	299
MntV1.00069	PF01755	Glycosyltransferase family 25 (LPS biosynthesis protein)	YP_004062062	hypothetical protein	MpV1	68.8	247	75	9.35e-130	378
MntV1.00070	no pfam hits		YP_004062059	hypothetical protein	MpV1	50.4	284	139	9.56e-101	307
MntV1.00071	no pfam hits		YP_004062055	hypothetical protein	MpV1	82.5	212	33	2.11e-122	357
MntV1.00072	PF00075	RNase H	YP_004062054	RNAse H	MpV1	72.5	142	38	3.98e-72	223
MntV1.00076	no pfam hits		YP_004062051	hypothetical protein	MpV1	63.2	87	26	1.57e-21	90.5
MntV1.00077	PF19263	Family of unknown function (DUF5906)	YP_004062050	hypothetical protein	MpV1	86.4	649	88	0	1201	Mt1.408	no pfam hits		46.154	65	35	3.22e-15	70.9
MntV1.00078	no pfam hits		YP_004062049	hypothetical protein	MpV1	56.9	707	233	2.31e-245	704
MntV1.00079	no pfam hits		YP_004062046	hypothetical protein	MpV1	59.3	81	33	1.3e-27	108
MntV1.00080	PF02940	mRNA capping enzyme, beta chain	YP_004062045	hypothetical protein	MpV1	70.8	192	53	6.32e-92	277
MntV1.00081	PF00443	Ubiquitin carboxyl-terminal hydrolase	YP_004062044	hypothetical protein	MpV1	70.9	258	74	6.27e-137	396
MntV1.00086	PF01331	mRNA capping enzyme, catalytic domain	YP_004062043	hypothetical protein	MpV1	74.2	310	75	1.77e-172	490	Mt1.426	PF01331	mRNA capping enzyme, catalytic domain	26.364	330	150	1.37e-16	79
MntV1.00092	no pfam hits		YP_004062037	hypothetical protein	MpV1	74	150	32	2.53e-72	224
MntV1.00093	PF19196	Family of unknown function / 33 kDa in vitro translation peptide	YP_004062036	hypothetical protein	MpV1	82.5	228	32	8.6e-129	373	Mt1.366	PF19196	Family of unknown function (DUF5871)	35.359	181	105	2.14e-29	108
MntV1.00097	no pfam hits		YP_004062032	hypothetical protein	MpV1	81.2	69	13	2.04e-31	114
MntV1.00098	no pfam hits		YP_004062031	hypothetical protein	MpV1	83.3	227	38	3.2e-147	419
MntV1.00099	PF13639	Ring finger domain	YP_004062030	hypothetical protein	MpV1	73.9	119	31	3.2e-60	191
MntV1.00100	no pfam hits		YP_004062029	hypothetical protein	MpV1	74.4	78	17	5.17e-35	124
MntV1.00103	no pfam hits		YP_004062027	hypothetical protein	MpV1	60.5	162	64	1.1e-69	218
MntV1.00106	PF19065	Family of unknown function (DUF5761)	YP_004062024	hypothetical protein	MpV1	81.3	128	24	6.25e-71	219
MntV1.00107	no pfam hits		YP_004062023	hypothetical protein	MpV1	77.5	71	12	5.01e-31	113
MntV1.00112	PF00176	SNF2-related domain	YP_004062019	hypothetical protein	MpV1	76.8	488	105	2.79e-274	762	Mt1.368	PF02867	Ribonucleotide reductase, barrel domain	45.638	149	78	1.55e-29	119
MntV1.00115	PF02201	SWIB/MDM2 domain	YP_004062016	hypothetical protein	MpV1	82.6	132	23	3.5e-71	219
MntV1.00116	no pfam hits		YP_004062015	hypothetical protein	MpV1	60.9	92	36	3.78e-40	138
MntV1.00118	PF19196	Family of unknown function / 33 kDa in vitro translation peptide	YP_004062013	hypothetical protein	MpV1	71.9	171	45	2.46e-84	256
MntV1.00122	PF11820	Protein of unknown function (DUF3339)	YP_004062009	hypothetical protein	MpV1	87.7	130	16	2.74e-73	224
MntV1.00126	no pfam hits		YP_004062005	hypothetical protein	MpV1	62.3	419	147	2.21e-201	572
MntV1.00127	PF13640	Prolyl 4-hydroxylase / 2OG-Fe(II) oxygenase	YP_004062004	2OG-Fe(II) oxygenase	MpV1	60.4	192	74	3.66e-82	253	Mt11.376	PF13640	2OG-Fe(II) oxygenase superfamily	30.049	203	109	3.3e-20	85.9
MntV1.00130	PF13366	PD-(D/E)XK nuclease superfamily	YP_004061999	hypothetical protein	MpV1	75	116	29	1.54e-54	178
MntV1.00132	PF04116	Fatty acid hydroxylase	YP_004061997	hypothetical protein	MpV1	63.4	213	78	1.02e-104	311	Mt1.1877	no pfam hits		30.233	215	104	6.4e-15	70.9
MntV1.00133	no pfam hits		YP_004061996	hypothetical protein	MpV1	64.1	223	80	1.03e-106	317
MntV1.00134	no pfam hits		YP_004061995	hypothetical protein	MpV1	58.3	103	43	6.26e-33	120
MntV1.00136	PF04947	Poxvirus Late Transcription Factor VLTF3 like	YP_004061992	hypothetical protein	MpV1	87.3	314	40	1.93e-200	561
MntV1.00137	PF19080	Family of unknown function (DUF5772)	YP_004061991	hypothetical protein	MpV1	63.2	201	73	1.71e-94	284
MntV1.00138	PF02747	Proliferating cell nuclear antigen, C-terminal domain	YP_004061990	hypothetical protein	MpV1	85.4	247	36	1.21e-149	427	Mt1.954	PF00705	Proliferating cell nuclear antigen, N-terminal domain	31.102	254	161	7.96e-41	140
MntV1.00139	no pfam hits		YP_004061989	hypothetical protein	MpV1	85.1	141	21	1.31e-83	251
MntV1.00140	no pfam hits		YP_004061988	hypothetical protein	MpV1	59.5	185	71	7.64e-66	210
MntV1.00141	PF19063	Family of unknown function (DUF5759)	YP_004061987	hypothetical protein	MpV1	75.8	128	27	2.92e-54	176
MntV1.00142	PF19068	Family of unknown function (DUF5764)	YP_004061986	hypothetical protein	MpV1	75.3	291	61	3.45e-122	361
MntV1.00144	no pfam hits		YP_004061984	hypothetical protein	MpV1	78.3	161	35	3.12e-87	262
MntV1.00145	PF19066	Family of unknown function (DUF5762)	YP_004061983	hypothetical protein	MpV1	75.1	213	52	3.97e-119	348
MntV1.00146	no pfam hits		YP_004061982	hypothetical protein	MpV1	88.7	133	15	1.2e-82	248
MntV1.00147	PF19251	Family of unknown function (DUF5899)	YP_004061981	hypothetical protein	MpV1	82.5	372	63	7.62e-216	605
MntV1.00148	no pfam hits		YP_004061980	hypothetical protein	MpV1	57.8	332	116	6.89e-112	337
MntV1.00149	PF18898	Family of unknown function (DUF5654)	YP_004061979	hypothetical protein	MpV1	86.6	97	13	9.18e-52	167
MntV1.00152	PF16903	Major capsid protein N-terminus	YP_004061977	hypothetical protein	MpV1	69	439	119	2.73e-213	603	Mt1.409	PF04451	Large eukaryotic DNA virus major capsid protein	28.246	439	258	2.73e-47	166
MntV1.00153	PF16903	Major capsid protein N-terminus	YP_004061976	hypothetical protein	MpV1	76	412	96	4.57e-229	642	Mt1.409	PF04451	Large eukaryotic DNA virus major capsid protein	27.964	447	247	3.17e-41	149
MntV1.00157	no pfam hits		YP_004061972	hypothetical protein	MpV1	68.8	138	43	1.86e-65	206
MntV1.00158	PF03291	mRNA capping enzyme	YP_004061971	hypothetical protein	MpV1	85	220	33	1.52e-141	404
MntV1.00161	PF19150	Family of unknown function (DUF5832)	YP_004061970	hypothetical protein	MpV1	86.8	182	24	2.44e-106	313
MntV1.00162	no pfam hits		YP_004061969	hypothetical protein	MpV1	68.4	79	24	5.29e-28	107
MntV1.00163	no pfam hits		YP_004061968	hypothetical protein	MpV1	72	93	13	1.15e-31	116
MntV1.00165	no pfam hits		YP_004061966	hypothetical protein	MpV1	66.4	485	157	5.67e-241	678
MntV1.00181	PF16903	Major capsid protein N-terminus	YP_004061953	hypothetical protein	MpV1	91.9	344	28	1.23e-234	650	Mt1.409	PF04451	Large eukaryotic DNA virus major capsid protein	30.361	415	217	3.37e-45	158
MntV1.00183	no pfam hits		YP_004061951	hypothetical protein	MpV1	70	100	30	2.44e-42	144
MntV1.00187	PF04451	Large eukaryotic DNA virus major capsid protein	YP_004061948	hypothetical protein	MpV1	81.8	374	68	1.45e-232	647	Mt1.409	PF04451	Large eukaryotic DNA virus major capsid protein	26.157	432	243	4.75e-41	148
MntV1.00189	no pfam hits		YP_004061945	hypothetical protein	MpV1	60.4	111	44	1.97e-43	148
MntV1.00191	no pfam hits		YP_004061942	hypothetical protein	MpV1	68.4	98	31	3.46e-40	139
MntV1.00193	no pfam hits		YP_004061940	hypothetical protein	MpV1	60.7	84	21	6.71e-20	85.9
MntV1.00196	PF04848	Poxvirus A22 protein	YP_004061936	hypothetical protein	MpV1	84.3	236	33	7.61e-139	399
MntV1.00200	no pfam hits		YP_004061931	hypothetical protein	MpV1	71.6	109	31	7.56e-58	184
MntV1.00203	no pfam hits		YP_004061928	hypothetical protein	MpV1	57.5	80	34	2.16e-25	100
MntV1.00205	PF19261	Domain of unknown function (DUF5904)	YP_004061926	hypothetical protein	MpV1	55.6	144	64	2.2e-49	167
MntV1.00208	no pfam hits		YP_004061912	hypothetical protein	MpV1	50	92	46	1.01e-19	87
MntV1.00209	no pfam hits		YP_004061911	hypothetical protein	MpV1	74.4	223	57	1.06e-122	357
MntV1.00212	PF00733	Asparagine synthase	YP_004061908	hypothetical protein	MpV1	72.4	504	132	1.59e-278	775	Mt14.137	PF00733	Asparagine synthase	36.966	468	267	3.1e-81	262
MntV1.00214	PF19208	Family of unknown function (DUF5880)	YP_004061906	hypothetical protein	MpV1	68.9	106	29	1.92e-43	147
MntV1.00215	no pfam hits		YP_004061905	hypothetical protein	MpV1	67.7	65	21	6.37e-22	90.1
MntV1.00220	no pfam hits		YP_004061901	hypothetical protein	MpV1	78.4	88	19	1.86e-45	152
MntV1.00223	no pfam hits		YP_004061899	DNA binding protein	MpV1	83.3	168	28	7.23e-102	300
MntV1.00226	no pfam hits		YP_004061891	hypothetical protein	MpV1	50	80	40	1.34e-23	95.9
MntV1.00227	PF00929	Exonuclease	YP_004061890	hypothetical protein	MpV1	70.7	437	127	4.87e-225	634
MntV1.00154	IPR027417	DNA-packaging ATPase				95.4	-	-	0	-

## Sheet: TS9.RPKM_dist
						Supplementary Table TS9. RPKM value distributions for each map in Figure 6 (SD=Standard Deviation).
							(A)	(B)	(C)	(D)
							Viral MntV1	Prokaryote MntV1	Protist MntV1	Protist host
						Mean	0.099	0.249	0.165	0.124
						SD	0.402	0.422	0.193	0.064
						Median	0.004	0.036	0.104	0.106
						Range	2.97	2.648	1.261	0.41
